# Supplementary material for: Comprehensive Genomics and Proteomics Analysis Reveals the Multiple Response Strategies of Endophytic Bacillus sp. WR13 to Iron Limitation
Source: Microorganisms. 2023 Feb 1;11(2):367. doi: 10.3390/microorganisms11020367 (PMC9961900; doi:10.3390/microorganisms11020367)
Supplement: Supplementary file 1 [file microorganisms-11-00367-s001.zip]

Archive with 1 entries (1 files):
- microorganisms-2192734-supplementary.pdf
